# Supplementary material for: New Poplar-Derived Biocomposites via Single-Step Thermoforming Assisted by Phosphoric Acid Pretreatment
Source: Polymers (Basel). 2022 Sep 2;14(17):3636. doi: 10.3390/polym14173636 (PMC9460407; doi:10.3390/polym14173636)
Supplement: Supplementary file 1 [file polymers-14-03636-s001.zip]

Archive with 1 entries (1 files):
- polymers-1846561-supplementary.pdf
